# Supplementary material for: Impacts of Extreme Climate Events on Future Rice Yields in Global Major Rice-Producing Regions
Source: Int J Environ Res Public Health. 2022 Apr 7;19(8):4437. doi: 10.3390/ijerph19084437 (PMC9031651; doi:10.3390/ijerph19084437)
Supplement: Supplementary file 1 [file ijerph-19-04437-s001.zip]

Archive with 1 entries (1 files):
- ijerph-1618447-supplementary.pdf
